# Supplementary material for: Moss Mediates the Influence of Shrub Species on Soil Properties and Processes in Alpine Tundra
Source: PLoS One. 2016 Oct 19;11(10):e0164143. doi: 10.1371/journal.pone.0164143 (PMC5070840; doi:10.1371/journal.pone.0164143)
Supplement: S1 File — The file "Data file S1.xlsx" contains all data used in the analyses of this work. It is divided in 6 data sheets for each of the analyses: "shub_moss" with the information about shrub heights, volume and moss cover per plot; "microhabitat" describes soil moisture (water volumetric content), PAR and moss depths for all plots; "snow_data" describes the snow depths and snow cover duration for all sites; "Soil nutrient" describes the soil C%, N% & CN ratios for all plots; "soil respiration" describes the soil CO2 efflux and "litter decomposition" the decomposition rate within the litter bags of winter and summer for all plots. (XLSX) [file pone.0164143.s002.xlsx]

## Sheet: shrub_moss
site	species	height	long1	long2	moss cover	date
1	Betula	20.4	167.5	186.7	100	2013-06-16
1	Salix	41.8	133	132.7	90	2013-06-16
2	Betula	37	125	128	30	2013-06-16
2	Salix	36	87	163	60	2013-06-16
3	Betula	33	235	105	80	2013-06-16
3	Salix	35	215	150	100	2013-06-16
4	Betula	35	235	210	0	2013-06-16
4	Salix	39	150	130	50	2013-06-16
5	Betula	35	193	160	70	2013-06-16
5	Salix	27	140	160	90	2013-06-16
6	Betula	41	210	170	100	2013-06-16
6	Salix	65	300	130	100	2013-06-16
7	Betula	38	190	120	50	2013-06-16
7	Salix	38	170	130	80	2013-06-16
8	Betula	42	260	120	50	2013-06-16
8	Salix	47	120	110	30	2013-06-16
9	Betula	37	110	80	80	2013-06-16
9	Salix	53	210	150	95	2013-06-16
10	Betula	21	120	190	25	2013-06-16
10	Salix	48	150	190	100	2013-06-16

## Sheet: microhabitat
site	treatment	plotID	moss	spp	VWC	period	PAR_above	PAR_below	PARdiff	moss_depth	date	date1	round
1	BR	BR1	removal	Betula	24	0.94	738	174	0.235772	18	2013-06-16	a	1
1	BC	BC1	control	Betula	16	0.89	685	333	0.486131	18	2013-06-16	a	1
1	SR	SR1	removal	Salix	87	1.25	688	483	0.702035	12	2013-06-16	a	1
1	SC	SC1	control	Salix	32	0.99	694	388	0.559078	25.4	2013-06-16	a	1
2	BR	BR2	removal	Betula	60	1.13	680	239	0.351471	19.5	2013-06-16	a	1
2	BC	BC2	control	Betula	13	0.87	596	267	0.447987	22	2013-06-16	a	1
2	SR	SR2	removal	Salix	58	1.12	650	340	0.523077	15.5	2013-06-16	a	1
2	SC	SC2	control	Salix	12	0.86	565	441	0.780531	21.5	2013-06-16	a	1
3	BR	BR3	removal	Betula	59	1.13	914	455	0.497812	12	2013-06-16	a	1
3	BC	BC3	control	Betula	47	1.07	837	141	0.168459	23	2013-06-16	a	1
3	SR	SR3	removal	Salix	62	1.14	933	722	0.773848	11	2013-06-16	a	1
3	SC	SC3	control	Salix	20	0.92	900	523	0.581111	14.5	2013-06-16	a	1
4	BR	BR4	removal	Betula	10	0.84	975	645	0.661538	15.5	2013-06-16	a	1
4	BC	BC4	control	Betula	11	0.85	953	285	0.299056	4.5	2013-06-16	a	1
4	SR	SR4	removal	Salix	32	1	865	639	0.738728	30	2013-06-16	a	1
4	SC	SC4	control	Salix	20	0.91	913	455	0.498357	29	2013-06-16	a	1
7	BR	BR7	removal	Betula	16	0.89	1110	375	0.337838	18	2013-06-16	a	1
7	BC	BC7	control	Betula	9	0.84	1075	355	0.330233	12	2013-06-16	a	1
7	SR	SR7	removal	Salix	55	1.11	1065	580	0.544601	13	2013-06-16	a	1
7	SC	SC7	control	Salix	14	0.88	1045	500	0.478469	15	2013-06-16	a	1
6	BR	BR6	removal	Betula	15	0.89	1165	300	0.257511	13	2013-06-16	a	1
6	BC	BC6	control	Betula	7	0.82	1185	360	0.303797	22.5	2013-06-16	a	1
6	SR	SR6	removal	Salix	11	0.85	1130	330	0.292035	16.4	2013-06-16	a	1
6	SC	SC6	control	Salix	13	0.87	1155	685	0.593074	15.5	2013-06-16	a	1
5	BR	BR5	removal	Betula	19	0.91	1170	625	0.534188	14.5	2013-06-16	a	1
5	BC	BC5	control	Betula	11	0.85	1205	790	0.655602	10.5	2013-06-16	a	1
5	SR	SR5	removal	Salix	32	0.99	1100	635	0.577273	13.5	2013-06-16	a	1
5	SC	SC5	control	Salix	33	0.99	1225	735	0.6	12	2013-06-16	a	1
8	BR	BR8	removal	Betula	10	0.85	550	193	0.350909	21.1	2013-06-16	a	1
8	BC	BC8	control	Betula	49	1.08	530	200	0.377358	25.5	2013-06-16	a	1
8	SR	SR8	removal	Salix	66	1.16	592	305	0.515203	12	2013-06-16	a	1
8	SC	SC8	control	Salix	84	1.24	550	356	0.647273	20.4	2013-06-16	a	1
9	BR	BR9	removal	Betula	25	0.95	561	242	0.431373	10	2013-06-16	a	1
9	BC	BC9	control	Betula	18	0.9	550	236	0.429091	18	2013-06-16	a	1
9	SR	SR9	removal	Salix	13	0.87	633	364	0.575039	7.5	2013-06-16	a	1
9	SC	SC9	control	Salix	22	0.93	597	400	0.670017	12	2013-06-16	a	1
10	BR	BR10	removal	Betula	17	0.9	688	319	0.463663	2	2013-06-16	a	1
10	BC	BC10	control	Betula	9	0.84	720	313	0.434722	14	2013-06-16	a	1
10	SR	SR10	removal	Salix	26	0.95	647	415	0.641422	14	2013-06-16	a	1
10	SC	SC10	control	Salix	17	0.9	673	358	0.531947	15	2013-06-16	a	1
10	BR	BR10	removal	Betula	13	0.87	664	353	0.531627	5	2013-06-16	a	2
10	BC	BC10	control	Betula	22	0.93	642	238	0.370717	12.5	2013-06-16	a	2
10	SR	SR10	removal	Salix	27	0.96	675	334	0.494815	16.5	2013-06-16	a	2
10	SC	SC10	control	Salix	24	0.94	678	350	0.516224	18.5	2013-06-16	a	2
9	BR	BR9	removal	Betula	13	0.87	490	212	0.432653	16	2013-06-16	a	2
9	BC	BC9	control	Betula	14	0.87	496	236	0.475806	17	2013-06-16	a	2
9	SR	SR9	removal	Salix	12	0.86	505	298	0.590099	13	2013-06-16	a	2
9	SC	SC9	control	Salix	11	0.86	505	342	0.677228	15	2013-06-16	a	2
8	BR	BR8	removal	Betula	10	0.85	623	175	0.280899	23	2013-06-16	a	2
8	BC	BC8	control	Betula	57	1.12	532	266	0.5	15	2013-06-16	a	2
8	SR	SR8	removal	Salix	86	1.25	563	300	0.53286	17	2013-06-16	a	2
8	SC	SC8	control	Salix	94	1.28	583	418	0.716981	21.5	2013-06-16	a	2
5	BR	BR5	removal	Betula	54	1.1	1260	614	0.487302	16.5	2013-06-16	a	2
5	BC	BC5	control	Betula	17	0.89	1069	858	0.802619	18	2013-06-16	a	2
5	SR	SR5	removal	Salix	19	0.91	1270	762	0.6	14	2013-06-16	a	2
5	SC	SC5	control	Salix	8	0.84	1329	886	0.666667	16.5	2013-06-16	a	2
6	BR	BR6	removal	Betula	10	0.85	1414	610	0.4314	12	2013-06-16	a	2
6	BC	BC6	control	Betula	8	0.83	1459	828	0.567512	24	2013-06-16	a	2
6	SR	SR6	removal	Salix	44	1	833	435	0.522209	20	2013-06-16	a	2
6	SC	SC6	control	Salix	8	0.83	1471	784	0.532971	18	2013-06-16	a	2
7	BR	BR7	removal	Betula	16	0.89	543	264	0.486188	24	2013-06-16	a	2
7	BC	BC7	control	Betula	11	0.85	544	216	0.397059	15.5	2013-06-16	a	2
7	SR	SR7	removal	Salix	36	1.01	534	291	0.544944	16	2013-06-16	a	2
7	SC	SC7	control	Salix	26	0.94	519	412	0.793834	17	2013-06-16	a	2
4	BR	BR4	removal	Betula	12	0.86	726	315	0.433884	25	2013-06-16	a	2
4	BC	BC4	control	Betula	15	0.89	637	173	0.271586	15	2013-06-16	a	2
4	SR	SR4	removal	Salix	14	0.88	552	355	0.643116	30	2013-06-16	a	2
4	SC	SC4	control	Salix	34	1	760	611	0.803947	22.5	2013-06-16	a	2
2	BR	BR2	removal	Betula	45	1.06	580	230	0.396552	20	2013-06-16	a	2
2	BC	BC2	control	Betula	52	1.1	606	285	0.470297	26	2013-06-16	a	2
2	SR	SR2	removal	Salix	63	1.05	520	278	0.534615	16	2013-06-16	a	2
2	SC	SC2	control	Salix	13	0.87	674	511	0.75816	21	2013-06-16	a	2
3	BR	BR3	removal	Betula	50	1.08	422	255	0.604265	18	2013-06-16	a	2
3	BC	BC3	control	Betula	17	0.89	405	175	0.432099	22	2013-06-16	a	2
3	SR	SR3	removal	Salix	39	1.03	448	357	0.796875	15	2013-06-16	a	2
3	SC	SC3	control	Salix	18	0.9	400	242	0.605	16.5	2013-06-16	a	2
1	BR	BR1	removal	Betula	26	0.95	1449	399	0.275362	22	2013-06-16	a	2
1	BC	BC1	control	Betula	32	0.99	1460	760	0.520548	15	2013-06-16	a	2
1	SR	SR1	removal	Salix	86	1.25	867	498	0.574394	17	2013-06-16	a	2
1	SC	SC1	control	Salix	11	0.86	798	466	0.58396	22	2013-06-16	a	2
5	BC	BC5	control	Betula	20	0.91	710	66	0.0929577	17	02-Aug-13	c	1
5	BR	BR5	removal	Betula	29	0.97	705	32	0.0453901	14	02-Aug-13	c	1
5	SC	SC5	control	Salix	9	0.84	707	353	0.499293	32	02-Aug-13	c	1
5	SR	SR5	removal	Salix	15	0.89	705	77	0.10922	25	02-Aug-13	c	1
8	BC	BC8	control	Betula	33	0.99	704	98	0.139205	28	02-Aug-13	c	1
8	BR	BR8	removal	Betula	8	0.83	718	43	0.0598886	26	02-Aug-13	c	1
8	SC	SC8	control	Salix	79	1.22	728	388	0.532967	33	02-Aug-13	c	1
8	SR	SR8	removal	Salix	99	1.3	717	330	0.460251	24	02-Aug-13	c	1
9	BC	BC9	control	Betula	9	0.84	740	109	0.147297	23	02-Aug-13	c	1
9	BR	BR9	removal	Betula	16	0.89	742	92	0.123989	20	02-Aug-13	c	1
9	SC	SC9	control	Salix	23	0.94	731	483	0.660739	24	02-Aug-13	c	1
9	SR	SR9	removal	Salix	20	0.91	731	361	0.493844	19	02-Aug-13	c	1
10	BC	BC10	control	Betula	23	0.94	743	190	0.25572	20	02-Aug-13	c	1
10	BR	BR10	removal	Betula	13	0.87	741	254	0.34278	25	02-Aug-13	c	1
10	SC	SC10	control	Salix	34	1	750	375	0.5	28	02-Aug-13	c	1
10	SR	SR10	removal	Salix	13	0.87	739	205	0.277402	25	02-Aug-13	c	1
1	BC	BC1	control	Betula	9	0.84	550	73	0.132727	27	02-Aug-13	c	1
1	BR	BR1	removal	Betula	45	1.06	540	13	0.0240741	22	02-Aug-13	c	1
1	SC	SC1	control	Salix	17	0.9	604	56	0.0927152	24	02-Aug-13	c	1
1	SR	SR1	removal	Salix	51	1.09	570	44	0.077193	44	02-Aug-13	c	1
2	BC	BC2	control	Betula	46	1.07	618	38	0.0614887	18	02-Aug-13	c	1
2	BR	BR2	removal	Betula	68	1.17	670	41	0.061194	19	02-Aug-13	c	1
2	SC	SC2	control	Salix	8	0.83	600	220	0.366667	30	02-Aug-13	c	1
2	SR	SR2	removal	Salix	72	1.19	605	86	0.142149	22	02-Aug-13	c	1
3	BC	BC3	control	Betula	24	0.94	651	30	0.0460829	26	02-Aug-13	c	1
3	BR	BR3	removal	Betula	63	1.15	639	97	0.1518	16	02-Aug-13	c	1
3	SC	SC3	control	Salix	17	0.9	630	111	0.17619	22	02-Aug-13	c	1
3	SR	SR3	removal	Salix	68	1.17	650	318	0.489231	18	02-Aug-13	c	1
4	BC	BC4	control	Betula	9	0.84	614	28	0.0456026	16	02-Aug-13	c	1
4	BR	BR4	removal	Betula	14	0.87	660	37	0.0560606	11	02-Aug-13	c	1
4	SC	SC4	control	Salix	17	0.89	653	42	0.0643185	26	02-Aug-13	c	1
4	SR	SR4	removal	Salix	25	0.95	670	290	0.432836	26	02-Aug-13	c	1
7	BC	BC7	control	Betula	15	0.88	658	50	0.0759878	15	02-Aug-13	c	1
7	BR	BR7	removal	Betula	11	0.85	659	118	0.179059	15	02-Aug-13	c	1
7	SC	SC7	control	Salix	15	0.88	650	277	0.426154	25	02-Aug-13	c	1
7	SR	SR7	removal	Salix	48	1.08	661	243	0.367625	27	02-Aug-13	c	1
6	BC	BC6	control	Betula	8	0.83	692	61	0.0881503	30	02-Aug-13	c	1
6	BR	BR6	removal	Betula	16	0.89	680	69	0.101471	19	02-Aug-13	c	1
6	SC	SC6	control	Salix	6	0.82	690	40	0.057971	28	02-Aug-13	c	1
6	SR	SR6	removal	Salix	37	1.02	678	125	0.184366	31	02-Aug-13	c	1
10	BC	BC10	control	Betula	28	0.96	793	77	0.0970996	30	02-Aug-13	c	2
10	BR	BR10	removal	Betula	16	0.89	763	378	0.495413	23.5	02-Aug-13	c	2
10	SC	SC10	control	Salix	15	0.88	766	74	0.0966057	26	02-Aug-13	c	2
10	SR	SR10	removal	Salix	9	0.84	779	55	0.0706033	22	02-Aug-13	c	2
9	BC	BC9	control	Betula	9	0.84	769	129	0.16775	27	02-Aug-13	c	2
9	BR	BR9	removal	Betula	25	0.95	796	139	0.174623	22	02-Aug-13	c	2
9	SC	SC9	control	Salix	19	0.91	812	312	0.384236	28	02-Aug-13	c	2
9	SR	SR9	removal	Salix	34	1	794	462	0.581864	15	02-Aug-13	c	2
8	BC	BC8	control	Betula	42	1.04	798	65	0.0814536	21	02-Aug-13	c	2
8	BR	BR8	removal	Betula	14	0.87	794	48	0.0604534	30	02-Aug-13	c	2
8	SC	SC8	control	Salix	41	1.04	814	580	0.712531	37	02-Aug-13	c	2
8	SR	SR8	removal	Salix	77	1.21	793	123	0.155107	24	02-Aug-13	c	2
5	BC	BC5	control	Betula	23	0.93	816	162	0.198529	17	02-Aug-13	c	2
5	BR	BR5	removal	Betula	45	1.06	828	37	0.044686	23	02-Aug-13	c	2
5	SC	SC5	control	Salix	13	0.87	797	266	0.333752	40	02-Aug-13	c	2
5	SR	SR5	removal	Salix	15	0.88	824	67	0.0813107	33	02-Aug-13	c	2
6	BC	BC6	control	Betula	6	0.82	830	36	0.0433735	34	02-Aug-13	c	2
6	BR	BR6	removal	Betula	15	0.88	840	136	0.161905	21	02-Aug-13	c	2
6	SC	SC6	control	Salix	5	0.81	843	136	0.161329	36	02-Aug-13	c	2
6	SR	SR6	removal	Salix	39	1.03	845	86	0.101775	31	02-Aug-13	c	2
7	BC	BC7	control	Betula	11	0.86	858	139	0.162005	13	02-Aug-13	c	2
7	BR	BR7	removal	Betula	9	0.84	831	24	0.0288809	22	02-Aug-13	c	2
7	SC	SC7	control	Salix	10	0.85	860	342	0.397674	21	02-Aug-13	c	2
7	SR	SR7	removal	Salix	22	0.93	861	562	0.652729	17	02-Aug-13	c	2
4	BC	BC4	control	Betula	9	0.84	857	42	0.0490082	13	02-Aug-13	c	2
4	BR	BR4	removal	Betula	32	0.99	854	284	0.332553	13	02-Aug-13	c	2
4	SC	SC4	control	Salix	41	1.04	841	172	0.204518	28	02-Aug-13	c	2
4	SR	SR4	removal	Salix	13	0.87	875	311	0.355429	29	02-Aug-13	c	2
3	BC	BC3	control	Betula	60	1.13	917	51	0.0556161	27	02-Aug-13	c	2
3	BR	BR3	removal	Betula	55	1.11	916	379	0.413755	13	02-Aug-13	c	2
3	SC	SC3	control	Salix	8	0.83	898	519	0.577951	24	02-Aug-13	c	2
3	SR	SR3	removal	Salix	45	1.06	900	863	0.958889	18	02-Aug-13	c	2
2	BC	BC2	control	Betula	13	0.87	911	60	0.0658617	31	02-Aug-13	c	2
2	BR	BR2	removal	Betula	60	1.14	918	58	0.0631808	14	02-Aug-13	c	2
2	SC	SC2	control	Salix	10	0.85	894	169	0.189038	31	02-Aug-13	c	2
2	SR	SR2	removal	Salix	66	1.16	915	281	0.307104	22	02-Aug-13	c	2
1	BC	BC1	control	Betula	13	0.87	786	517	0.657761	36	02-Aug-13	c	2
1	BR	BR1	removal	Betula	29	0.97	834	21	0.0251799	24	02-Aug-13	c	2
1	SC	SC1	control	Salix	14	0.88	751	48	0.0639148	44	02-Aug-13	c	2
1	SR	SR1	removal	Salix	42	1.05	885	256	0.289266	27	02-Aug-13	c	2
1	BC	BC1	control	Betula	6	0.81	432	204	0.472222	38	2013-07-07	b	1
1	BR	BR1	removal	Betula	23	0.93	437	106	0.242563	18	2013-07-07	b	1
1	SC	SC1	control	Salix	9	0.84	420	158	0.37619	25	2013-07-07	b	1
1	SR	SR1	removal	Salix	38	1.02	478	166	0.34728	28	2013-07-07	b	1
2	BC	BC2	control	Betula	64	1.15	446	115	0.257848	18	2013-07-07	b	1
2	BR	BR2	removal	Betula	58	1.13	425	92	0.216471	22	2013-07-07	b	1
2	SC	SC2	control	Salix	7	0.83	459	293	0.638344	26	2013-07-07	b	1
2	SR	SR2	removal	Salix	9	0.84	487	196	0.402464	22	2013-07-07	b	1
3	BC	BC3	control	Betula	19	0.91	446	121	0.2713	27	2013-07-07	b	1
3	BR	BR3	removal	Betula	38	1.02	433	226	0.52194	13	2013-07-07	b	1
3	SC	SC3	control	Salix	16	0.89	445	201	0.451685	21	2013-07-07	b	1
3	SR	SR3	removal	Salix	65	1.16	436	222	0.509174	13	2013-07-07	b	1
4	BC	BC4	control	Betula	13	0.87	449	99	0.22049	14	2013-07-07	b	1
4	BR	BR4	removal	Betula	10	0.85	454	120	0.264317	12	2013-07-07	b	1
4	SC	SC4	control	Salix	10	0.85	451	221	0.490022	32	2013-07-07	b	1
4	SR	SR4	removal	Salix	16	0.89	462	131	0.28355	25	2013-07-07	b	1
7	BC	BC7	control	Betula	14	0.88	388	121	0.311856	10	2013-07-07	b	1
7	BR	BR7	removal	Betula	12	0.86	388	132	0.340206	22	2013-07-07	b	1
7	SC	SC7	control	Salix	12	0.86	415	250	0.60241	30	2013-07-07	b	1
7	SR	SR7	removal	Salix	13	0.87	407	169	0.415233	23	2013-07-07	b	1
6	BC	BC6	control	Betula	5	0.81	365	156	0.427397	30	2013-07-07	b	1
6	BR	BR6	removal	Betula	12	0.86	420	105	0.25	18	2013-07-07	b	1
6	SC	SC6	control	Salix	4	0.81	391	165	0.421995	22	2013-07-07	b	1
6	SR	SR6	removal	Salix	31	0.98	394	175	0.444162	25	2013-07-07	b	1
5	BC	BC5	control	Betula	13	0.87	482	260	0.539419	14	2013-07-07	b	1
5	BR	BR5	removal	Betula	64	1.15	473	138	0.291755	14	2013-07-07	b	1
5	SC	SC5	control	Salix	6	0.81	470	204	0.434043	20	2013-07-07	b	1
5	SR	SR5	removal	Salix	40	1.05	492	198	0.402439	19	2013-07-07	b	1
8	BC	BC8	control	Betula	15	0.88	497	177	0.356137	16	2013-07-07	b	1
8	BR	BR8	removal	Betula	11	0.86	486	288	0.592593	27	2013-07-07	b	1
8	SC	SC8	control	Salix	26	0.95	489	245	0.501022	37	2013-07-07	b	1
8	SR	SR8	removal	Salix	53	1.1	492	256	0.520325	22	2013-07-07	b	1
9	BC	BC9	control	Betula	18	0.9	515	150	0.291262	25	2013-07-07	b	1
9	BR	BR9	removal	Betula	13	0.87	503	110	0.218688	16	2013-07-07	b	1
9	SC	SC9	control	Salix	6	0.81	519	231	0.445087	13	2013-07-07	b	1
9	SR	SR9	removal	Salix	9	0.84	522	233	0.44636	21	2013-07-07	b	1
10	BC	BC10	control	Betula	11	0.85	528	114	0.215909	15	2013-07-07	b	1
10	BR	BR10	removal	Betula	6	0.81	564	230	0.407801	8	2013-07-07	b	1
10	SC	SC10	control	Salix	9	0.84	522	140	0.268199	22	2013-07-07	b	1
10	SR	SR10	removal	Salix	15	0.88	520	204	0.392308	24	2013-07-07	b	1
10	BC	BC10	control	Betula	7	0.83	518	119	0.22973	16	2013-07-07	b	2
10	BR	BR10	removal	Betula	6	0.81	554	238	0.429603	18	2013-07-07	b	2
10	SC	SC10	control	Salix	10	0.85	542	115	0.212177	25	2013-07-07	b	2
10	SR	SR10	removal	Salix	17	0.9	534	226	0.423221	20	2013-07-07	b	2
9	BC	BC9	control	Betula	6	0.82	527	136	0.258065	26	2013-07-07	b	2
9	BR	BR9	removal	Betula	14	0.87	529	151	0.285444	14	2013-07-07	b	2
9	SC	SC9	control	Salix	6	0.82	531	201	0.378531	25	2013-07-07	b	2
9	SR	SR9	removal	Salix	12	0.86	543	236	0.434622	22	2013-07-07	b	2
8	BC	BC8	control	Betula	29	0.97	506	152	0.300395	16	2013-07-07	b	2
8	BR	BR8	removal	Betula	9	0.84	525	108	0.205714	17	2013-07-07	b	2
8	SC	SC8	control	Salix	12	0.87	493	252	0.511156	38	2013-07-07	b	2
8	SR	SR8	removal	Salix	66	1.16	492	264	0.536585	18	2013-07-07	b	2
5	BC	BC5	control	Betula	25	0.95	491	168	0.342159	21	2013-07-07	b	2
5	BR	BR5	removal	Betula	63	4.45	484	172	0.355372	25	2013-07-07	b	2
5	SC	SC5	control	Salix	9	0.84	505	365	0.722772	23	2013-07-07	b	2
5	SR	SR5	removal	Salix	10	0.85	474	203	0.42827	20	2013-07-07	b	2
6	BC	BC6	control	Betula	6	0.81	410	193	0.470732	27	2013-07-07	b	2
6	BR	BR6	removal	Betula	13	0.87	409	76	0.185819	16	2013-07-07	b	2
6	SC	SC6	control	Salix	8	0.83	412	181	0.43932	24	2013-07-07	b	2
6	SR	SR6	removal	Salix	19	0.91	334	192	0.57485	24	2013-07-07	b	2
7	BC	BC7	control	Betula	10	0.85	462	108	0.233766	12	2013-07-07	b	2
7	BR	BR7	removal	Betula	12	0.86	431	76	0.176334	10	2013-07-07	b	2
7	SC	SC7	control	Salix	18	0.9	453	224	0.494481	26	2013-07-07	b	2
7	SR	SR7	removal	Salix	43	1.05	448	203	0.453125	13	2013-07-07	b	2
4	BC	BC4	control	Betula	6	0.82	423	104	0.245863	12	2013-07-07	b	2
4	BR	BR4	removal	Betula	10	0.85	444	171	0.385135	15	2013-07-07	b	2
4	SC	SC4	control	Salix	9	0.84	468	233	0.497863	27	2013-07-07	b	2
4	SR	SR4	removal	Salix	9	0.84	453	124	0.273731	26	2013-07-07	b	2
3	BC	BC3	control	Betula	13	0.87	399	145	0.363409	25	2013-07-07	b	2
3	BR	BR3	removal	Betula	41	1.04	395	230	0.582278	12	2013-07-07	b	2
3	SC	SC3	control	Salix	8	0.83	396	141	0.356061	21	2013-07-07	b	2
3	SR	SR3	removal	Salix	47	1.07	385	214	0.555844	17	2013-07-07	b	2
2	BC	BC2	control	Betula	55	1.11	378	112	0.296296	22	2013-07-07	b	2
2	BR	BR2	removal	Betula	15	0.88	351	69	0.196581	19	2013-07-07	b	2
2	SC	SC2	control	Salix	8	0.8	398	213	0.535176	27	2013-07-07	b	2
2	SR	SR2	removal	Salix	7	0.82	355	183	0.515493	22	2013-07-07	b	2
1	BC	BC1	control	Betula	6	0.82	343	134	0.390671	20	2013-07-07	b	2
1	BR	BR1	removal	Betula	18	0.9	333	127	0.381381	19	2013-07-07	b	2
1	SC	SC1	control	Salix	14	0.87	362	127	0.350829	29	2013-07-07	b	2
1	SR	SR1	removal	Salix	54	1.1	352	112	0.318182	26	2013-07-07	b	2

## Sheet: snow data
Sites	Snow depth	Species	Free_days	Snow_days
1	11.3	Betula	129	236
2	18.5	Betula	122	243
3	NA	Salix	132	233
4	22.4	Salix	121	244
5	22.4	Betula	115	250
6	27.9	Salix	127	238
7	NA	Betula	128	237
8	NA	Salix	135	230
9	14.6	Betula	139	226
10	14.3	Salix	143	222

## Sheet: soil nutrient
site	Species	Moss	Treatment	C	N	CN
1	Salix	Control	SC	16.85	1.14	14.7807
1	Betula	Removal	BR	45.17	2.57	17.5759
1	Salix	Removal	SR	18.07	1.36	13.2868
1	Betula	Control	BC	33.98	2.21	15.3756
2	Salix	Removal	SR	39.33	1.92	20.4844
2	Betula	Removal	BR	35.3	2.03	17.3892
2	Betula	Control	BC	34.88	2.11	16.5308
2	Salix	Control	SC	41.73	1.62	25.7593
3	Betula	Control	BC	31.38	1.92	16.3438
3	Betula	Removal	BR	38.13	1.89	20.1746
3	Salix	Removal	SR	23.03	1.47	15.6667
3	Salix	Control	SC	21.63	1.36	15.9044
4	Salix	Removal	SR	41.13	2.18	18.867
4	Betula	Removal	BR	35.18	2.1	16.7524
4	Salix	Control	SC	38.33	2.13	17.9953
4	Betula	Control	BC	24.52	1.54	15.9221
5	Salix	Control	SC	33.69	2.05	16.4341
5	Betula	Removal	BR	21.75	1.35	16.1111
5	Betula	Control	BC	21.95	1.49	14.7315
5	Salix	Removal	SR	36.02	2.08	17.3173
6	Betula	Removal	BR	38.36	1.91	20.0838
6	Salix	Removal	SR	9.41	0.56	16.8036
6	Salix	Control	SC	8.91	0.52	17.1346
6	Betula	Control	BC	19.62	1.31	14.9771
7	Salix	Removal	SR	31.42	2.01	15.6318
7	Betula	Removal	BR	18.21	0.89	20.4607
7	Salix	Control	SC	38.52	2.11	18.2559
7	Betula	Control	BC	18.19	1.16	15.681
8	Salix	Control	SC	35.97	2.11	17.0474
8	Salix	Removal	SR	33.82	2.06	16.4175
8	Betula	Control	BC	27.32	1.8	15.1778
8	Betula	Removal	BR	41.21	2.21	18.6471
9	Betula	Removal	BR	38.47	2.03	18.9507
9	Betula	Control	BC	34.99	1.9	18.4158
9	Salix	Control	SC	15.28	0.78	19.5897
9	Salix	Removal	SR	14.69	1.84	7.9837
10	Salix	Control	SC	29.6	1.69	17.5148
10	Salix	Removal	SR	9.49	0.53	17.9057
10	Betula	Control	BC	11.56	0.64	18.0625
10	Betula	Removal	BR	13.27	0.8	16.5875

## Sheet: soil respiation
id	site	spp	moss	Treatment	EFFLUX	Smpls	Mode	SoilT
s1salc	1	Salix	Control	SC	0.956	200	4	6.17
s1salc	1	Salix	Control	SC	0.851	200	4	6.28
s1salc	1	Salix	Control	SC	0.74	200	4	6.62
s1salr	1	Salix	Removal	SR	4.35	44	4	7.2
s1salr	1	Salix	Removal	SR	5.5	33	4	7.2
s1salr	1	Salix	Removal	SR	5.02	35	4	7.25
s1betc	1	Betula	Control	BC	7.12	33	4	6.06
s1betc	1	Betula	Control	BC	5.64	33	4	6.08
s1betc	1	Betula	Control	BC	5.05	33	4	6.08
s1betr	1	Betula	Removal	BR	2.26	77	4	6.15
s1betr	1	Betula	Removal	BR	2.04	85	4	6.21
s1betr	1	Betula	Removal	BR	1.99	87	4	6.22
s2salc	2	Salix	Control	SC	4.51	38	4	7.14
s2salc	2	Salix	Control	SC	5.51	33	4	7.17
s2salc	2	Salix	Control	SC	4.18	40	4	7.18
s2salr	2	Salix	Removal	SR	2.16	98	4	7.06
s2salr	2	Salix	Removal	SR	2.1	99	4	7.09
s2salr	2	Salix	Removal	SR	2.07	100	4	7.15
s2betc	2	Betula	Control	BC	1.6	121	4	4.72
s2betc	2	Betula	Control	BC	1.66	117	4	4.59
s2betc	2	Betula	Control	BC	1.62	121	4	4.53
s2betr	2	Betula	Removal	BR	0.203	200	4	3.78
s2betr	2	Betula	Removal	BR	0.117	200	4	3.88
s2betr	2	Betula	Removal	BR	0.0487	200	4	3.79
s3salc	3	Salix	Control	SC	6.28	33	4	5.02
s3salc	3	Salix	Control	SC	5.62	33	4	5.01
s3salc	3	Salix	Control	SC	6.11	33	4	4.98
s3salr	3	Salix	Removal	SR	1.93	125	4	4.34
s3salr	3	Salix	Removal	SR	1.84	127	4	4.29
s3salr	3	Salix	Removal	SR	2.61	110	4	4.25
s3betc	3	Betula	Control	BC	-0.545	200	4	6.09
s3betc	3	Betula	Control	BC	-0.00855	200	4	5.98
s3betc	3	Betula	Control	BC	-0.226	200	4	5.84
s3betr	3	Betula	Removal	BR	1.15	180	4	6.7
s3betr	3	Betula	Removal	BR	1.02	200	4	6.78
s3betr	3	Betula	Removal	BR	1.01	200	4	6.72
s4salc	4	Salix	Control	SC	0.599	200	4	7.49
s4salc	4	Salix	Control	SC	0.156	200	4	7.6
s4salc	4	Salix	Control	SC	0.221	200	4	7.68
s4salr	4	Salix	Removal	SR	1.51	131	4	6.33
s4salr	4	Salix	Removal	SR	1.44	136	4	6.63
s4salr	4	Salix	Removal	SR	1.49	132	4	6.5
s4betc	4	Betula	Control	BC	2.74	74	4	4.93
s4betc	4	Betula	Control	BC	1.81	123	4	4.94
s4betc	4	Betula	Control	BC	1.45	149	4	5.27
s4betr	4	Betula	Removal	BR	1.13	177	4	4.54
s4betr	4	Betula	Removal	BR	1.16	172	4	4.43
s4betr	4	Betula	Removal	BR	1.08	187	4	4.39
s5salc	5	Salix	Control	SC	2.4	76	4	2.42
s5salc	5	Salix	Control	SC	2.35	77	4	2.47
s5salc	5	Salix	Control	SC	2.6	70	4	2.51
s5salr	5	Salix	Removal	SR	2.38	72	4	4.33
s5salr	5	Salix	Removal	SR	1.96	91	4	4.23
s5salr	5	Salix	Removal	SR	1.54	120	4	4.32
s5betc	5	Betula	Control	BC	1.59	116	4	3.66
s5betc	5	Betula	Control	BC	1.63	114	4	3.59
s5betc	5	Betula	Control	BC	1.57	118	4	3.56
s5betr	5	Betula	Removal	BR	1.86	104	4	2.19
s5betr	5	Betula	Removal	BR	1.67	115	4	2.12
s5betr	5	Betula	Removal	BR	1.63	117	4	2.05
s6salr	6	Salix	Removal	SC	2.49	76	4	3.28
s6salr	6	Salix	Removal	SC	2.36	80	4	3.25
s6salr	6	Salix	Removal	SC	2.37	80	4	3.27
s6salc	6	Salix	Control	SR	4.37	40	4	2.59
s6salc	6	Salix	Control	SR	3.57	48	4	2.55
s6salc	6	Salix	Control	SR	3.58	49	4	2.51
s6betc	6	Betula	Control	BC	4.43	35	4	1.93
s6betc	6	Betula	Control	BC	3.9	43	4	1.79
s6betc	6	Betula	Control	BC	3.93	43	4	1.74
s6betr	6	Betula	Removal	BR	2.81	61	4	3.45
s6betr	6	Betula	Removal	BR	2.73	64	4	3.47
s6betr	6	Betula	Removal	BR	2.74	62	4	3.49
s7salc	7	Salix	Control	SC	4.18	42	4	5.41
s7salc	7	Salix	Control	SC	3.81	46	4	5.31
s7salc	7	Salix	Control	SC	3.77	48	4	5.23
s7salr	7	Salix	Removal	SR	6.02	33	4	6.77
s7salr	7	Salix	Removal	SR	4.37	36	4	6.8
s7salr	7	Salix	Removal	SR	4.26	38	4	6.85
s7betc	7	Betula	Control	BC	2.54	71	4	3.77
s7betc	7	Betula	Control	BC	2.54	71	4	3.72
s7betc	7	Betula	Control	BC	2.52	72	4	3.66
s7betr	7	Betula	Removal	BR	3.7	46	4	4.31
s7betr	7	Betula	Removal	BR	3.32	53	4	4.32
s7betr	7	Betula	Removal	BR	3.34	52	4	4.33
s8salc	8	Salix	Control	SC	3.36	59	4	5.57
s8salc	8	Salix	Control	SC	3.06	66	4	5.54
s8salc	8	Salix	Control	SC	2.87	71	4	5.56
s8salr	8	Salix	Removal	SR	5.43	34	4	7.15
s8salr	8	Salix	Removal	SR	3.28	58	4	7.22
s8salr	8	Salix	Removal	SR	2.46	85	4	7.3
s8betc	8	Betula	Control	BC	2.94	57	4	4.22
s8betc	8	Betula	Control	BC	2.81	60	4	4.15
s8betc	8	Betula	Control	BC	2.84	58	4	4.16
s8betr	8	Betula	Removal	BR	3.52	51	4	3.58
s8betr	8	Betula	Removal	BR	3.08	62	4	3.48
s8betr	8	Betula	Removal	BR	2.98	63	4	3.5
s9salc	9	Salix	Control	SC	6.71	33	4	5.44
s9salc	9	Salix	Control	SC	5.13	35	4	5.57
s9salc	9	Salix	Control	SC	6.93	33	4	5.63
s9salr	9	Salix	Removal	SR	3.78	52	4	4.88
s9salr	9	Salix	Removal	SR	4.57	48	4	4.97
s9salr	9	Salix	Removal	SR	6.42	33	4	4.98
s9betc	9	Betula	Control	BC	2.21	87	4	4.59
s9betc	9	Betula	Control	BC	2.42	76	4	4.44
s9betc	9	Betula	Control	BC	2.93	62	4	4.31
s9betr	9	Betula	Removal	BR	1.36	161	4	5.77
s9betr	9	Betula	Removal	BR	1.48	148	4	5.84
s9betr	9	Betula	Removal	BR	1.38	148	4	5.9
s10salc	10	Salix	Control	SC	4.46	43	4	9.35
s10salc	10	Salix	Control	SC	4.33	40	4	9.22
s10salc	10	Salix	Control	SC	5.03	35	4	9.14
s10salr	10	Salix	Removal	SR	0.134	200	4	9.15
s10salr	10	Salix	Removal	SR	0.225	200	4	9.04
s10salr	10	Salix	Removal	SR	0.157	200	4	8.9
s10betc	10	Betula	Control	BC	1.74	108	4	3.34
s10betc	10	Betula	Control	BC	1.99	95	4	3.38
s10betc	10	Betula	Control	BC	2.49	73	4	3.41
s10betr	10	Betula	Removal	BR	1.89	100	4	4.35
s10betr	10	Betula	Removal	BR	1.7	113	4	4.39
s10betr	10	Betula	Removal	BR	1.1	176	4	4.33

## Sheet: litter decomposition
date.in	date.out	days	Season	site	treatment	moss	spp	litter.bagC	litter.mass	decomp.tot	decomp.percent	decomp.rate
15-Aug-12	2013-06-16	305	Winter	1	BC	control	Betula	1956.55	1789	167.55	0.0280772	0.549
15-Aug-12	2013-06-16	305	Winter	1	BR	removal	Betula	1956.55	1802	154.55	0.0258987	0.507
15-Aug-12	2013-06-16	305	Winter	1	SC	control	Salix	1956.55	1787	169.55	0.0284123	0.556
15-Aug-12	2013-06-16	305	Winter	1	SR	removal	Salix	1956.55	1807	149.55	0.0250608	0.49
15-Aug-12	2013-06-16	305	Winter	2	BC	control	Betula	1956.55	1750	206.55	0.0346126	0.677
15-Aug-12	2013-06-16	305	Winter	2	BR	removal	Betula	1956.55	1849	107.55	0.0180227	0.353
15-Aug-12	2013-06-16	305	Winter	2	SC	control	Salix	1956.55	1814	142.55	0.0238878	0.467
15-Aug-12	2013-06-16	305	Winter	2	SR	removal	Salix	1956.55	1671	285.55	0.047851	0.936
15-Aug-12	2013-06-16	305	Winter	3	BC	control	Betula	1956.55	1722	234.55	0.0393047	0.769
15-Aug-12	2013-06-16	305	Winter	3	BR	removal	Betula	1956.55	1794	162.55	0.0272393	0.533
15-Aug-12	2013-06-16	305	Winter	3	SC	control	Salix	1956.55	1839	117.55	0.0196984	0.385
15-Aug-12	2013-06-16	305	Winter	3	SR	removal	Salix	1956.55	1780	176.55	0.0295854	0.579
15-Aug-12	2013-06-16	305	Winter	4	BC	control	Betula	1956.55	1737	219.55	0.0367911	0.72
15-Aug-12	2013-06-16	305	Winter	4	BR	removal	Betula	1956.55	1829	127.55	0.0213742	0.418
15-Aug-12	2013-06-16	305	Winter	4	SC	control	Salix	1956.55	1759	197.55	0.0331044	0.648
15-Aug-12	2013-06-16	305	Winter	4	SR	removal	Salix	1956.55	1786	170.55	0.0285799	0.559
15-Aug-12	2013-06-16	305	Winter	5	BC	control	Betula	1956.55	1813	143.55	0.0240554	0.471
15-Aug-12	2013-06-16	305	Winter	5	BR	removal	Betula	1956.55	1724	232.55	0.0389696	0.762
15-Aug-12	2013-06-16	305	Winter	5	SC	control	Salix	1956.55	1824	132.55	0.0222121	0.435
15-Aug-12	2013-06-16	305	Winter	5	SR	removal	Salix	1956.55	1798	158.55	0.026569	0.52
15-Aug-12	2013-06-16	305	Winter	6	BC	control	Betula	1956.55	1786	170.55	0.0285799	0.559
15-Aug-12	2013-06-16	305	Winter	6	BR	removal	Betula	1956.55	1807	149.55	0.0250608	0.49
15-Aug-12	2013-06-16	305	Winter	6	SC	control	Salix	1956.55	1805	151.55	0.025396	0.497
15-Aug-12	2013-06-16	305	Winter	6	SR	removal	Salix	1956.55	1784	172.55	0.0289151	0.566
15-Aug-12	2013-06-16	305	Winter	7	BC	control	Betula	1956.55	1737	219.55	0.0367911	0.72
15-Aug-12	2013-06-16	305	Winter	7	BR	removal	Betula	1956.55	1775	181.55	0.0304232	0.595
15-Aug-12	2013-06-16	305	Winter	7	SC	control	Salix	1956.55	1800	156.55	0.0262339	0.513
15-Aug-12	2013-06-16	305	Winter	7	SR	removal	Salix	1956.55	1808	148.55	0.0248933	0.487
15-Aug-12	2013-06-16	305	Winter	8	BC	control	Betula	1956.55	1782	174.55	0.0292502	0.572
15-Aug-12	2013-06-16	305	Winter	8	BR	removal	Betula	1956.55	1795	161.55	0.0270717	0.53
15-Aug-12	2013-06-16	305	Winter	8	SC	control	Salix	1956.55	1802	154.55	0.0258987	0.507
15-Aug-12	2013-06-16	305	Winter	8	SR	removal	Salix	1956.55	1795	161.55	0.0270717	0.53
15-Aug-12	2013-06-16	305	Winter	9	BC	control	Betula	1956.55	1834	122.55	0.0205363	0.402
15-Aug-12	2013-06-16	305	Winter	9	BR	removal	Betula	1956.55	1776	180.55	0.0302557	0.592
15-Aug-12	2013-06-16	305	Winter	9	SC	control	Salix	1956.55	1817	139.55	0.0233851	0.458
15-Aug-12	2013-06-16	305	Winter	9	SR	removal	Salix	1956.55	1831	125.55	0.021039	0.412
15-Aug-12	2013-06-16	305	Winter	10	BC	control	Betula	1956.55	1723	233.55	0.0391371	0.766
15-Aug-12	2013-06-16	305	Winter	10	BR	removal	Betula	1956.55	1754	202.55	0.0339423	0.664
15-Aug-12	2013-06-16	305	Winter	10	SC	control	Salix	1956.55	1735	221.55	0.0371262	0.726
15-Aug-12	2013-06-16	305	Winter	10	SR	removal	Salix	1956.55	1809	147.55	0.0247257	0.484
2013-06-16	2-Aug-13	47	Summer	1	BC	control	Betula	1954.03	1783	171.03	0.186227	3.639
2013-06-16	2-Aug-13	47	Summer	1	BR	removal	Betula	1954.03	1693	261.03	0.284224	5.554
2013-06-16	2-Aug-13	47	Summer	1	SC	control	Salix	1954.03	1839	115.03	0.125251	2.447
2013-06-16	2-Aug-13	47	Summer	1	SR	removal	Salix	1954.03	1747	207.03	0.225426	4.405
2013-06-16	2-Aug-13	47	Summer	2	BC	control	Betula	1954.03	1817	137.03	0.149206	2.916
2013-06-16	2-Aug-13	47	Summer	2	BR	removal	Betula	1954.03	1771	183.03	0.199294	3.894
2013-06-16	2-Aug-13	47	Summer	2	SC	control	Salix	1954.03	1718	236.03	0.257003	5.022
2013-06-16	2-Aug-13	47	Summer	2	SR	removal	Salix	1954.03	1809	145.03	0.157917	3.086
2013-06-16	2-Aug-13	47	Summer	3	BC	control	Betula	1954.03	1767	187.03	0.203649	3.979
2013-06-16	2-Aug-13	47	Summer	3	BR	removal	Betula	1954.03	1745	209.03	0.227604	4.447
2013-06-16	2-Aug-13	47	Summer	3	SC	control	Salix	1954.03	1775	179.03	0.194938	3.809
2013-06-16	2-Aug-13	47	Summer	3	SR	removal	Salix	1954.03	1797	157.03	0.170983	3.341
2013-06-16	2-Aug-13	47	Summer	4	BC	control	Betula	1954.03	1868	86.03	0.0936744	1.83
2013-06-16	2-Aug-13	47	Summer	4	BR	removal	Betula	1954.03	1784	170.03	0.185138	3.618
2013-06-16	2-Aug-13	47	Summer	4	SC	control	Salix	1954.03	1650	304.03	0.331045	6.469
2013-06-16	2-Aug-13	47	Summer	4	SR	removal	Salix	1954.03	1744	210.03	0.228693	4.469
2013-06-16	2-Aug-13	47	Summer	5	BC	control	Betula	1954.03	1834	120.03	0.130696	2.554
2013-06-16	2-Aug-13	47	Summer	5	BR	removal	Betula	1954.03	1910	44.03	0.0479424	0.937
2013-06-16	2-Aug-13	47	Summer	5	SC	control	Salix	1954.03	1829	125.03	0.13614	2.66
2013-06-16	2-Aug-13	47	Summer	5	SR	removal	Salix	1954.03	1886	68.03	0.074075	1.447
2013-06-16	2-Aug-13	47	Summer	6	BC	control	Betula	1954.03	1654	300.03	0.32669	6.384
2013-06-16	2-Aug-13	47	Summer	6	BR	removal	Betula	1954.03	1806	148.03	0.161184	3.15
2013-06-16	2-Aug-13	47	Summer	6	SC	control	Salix	1954.03	1667	287.03	0.312535	6.107
2013-06-16	2-Aug-13	47	Summer	6	SR	removal	Salix	1954.03	1802	152.03	0.165539	3.235
2013-06-16	2-Aug-13	47	Summer	7	BC	control	Betula	1954.03	1766	188.03	0.204738	4.001
2013-06-16	2-Aug-13	47	Summer	7	BR	removal	Betula	1954.03	1805	149.03	0.162272	3.171
2013-06-16	2-Aug-13	47	Summer	7	SC	control	Salix	1954.03	1800	154.03	0.167717	3.277
2013-06-16	2-Aug-13	47	Summer	7	SR	removal	Salix	1954.03	1725	229.03	0.249381	4.873
2013-06-16	2-Aug-13	47	Summer	8	BC	control	Betula	1954.03	1751	203.03	0.221071	4.32
2013-06-16	2-Aug-13	47	Summer	8	BR	removal	Betula	1954.03	1756	198.03	0.215626	4.213
2013-06-16	2-Aug-13	47	Summer	8	SC	control	Salix	1954.03	1772	182.03	0.198205	3.873
2013-06-16	2-Aug-13	47	Summer	8	SR	removal	Salix	1954.03	1764	190.03	0.206916	4.043
2013-06-16	2-Aug-13	47	Summer	9	BC	control	Betula	1954.03	1739	215.03	0.234137	4.575
2013-06-16	2-Aug-13	47	Summer	9	BR	removal	Betula	1954.03	1798	156.03	0.169894	3.32
2013-06-16	2-Aug-13	47	Summer	9	SC	control	Salix	1954.03	1690	264.03	0.287491	5.618
2013-06-16	2-Aug-13	47	Summer	9	SR	removal	Salix	1954.03	1672	282.03	0.30709	6.001
2013-06-16	2-Aug-13	47	Summer	10	BC	control	Betula	1954.03	1753	201.03	0.218893	4.277
2013-06-16	2-Aug-13	47	Summer	10	BR	removal	Betula	1954.03	1753	201.03	0.218893	4.277
2013-06-16	2-Aug-13	47	Summer	10	SC	control	Salix	1954.03	1725	229.03	0.249381	4.873
2013-06-16	2-Aug-13	47	Summer	10	SR	removal	Salix	1954.03	1672	282.03	0.30709	6.001
